# Supplementary material for: Population genetic diversity and natural Wolbachia infection in Aedes aegypti from Pakistan
Source: Parasit Vectors. 2025 Nov 24;18:486. doi: 10.1186/s13071-025-07134-x (PMC12645756; doi:10.1186/s13071-025-07134-x)
Supplement: Supplementary file 1 — Supplementary Material 1: Table S1. Country-wise distribution and GenBank accession numbers of Ae. aegypti COI sequences used in this study. This table includes 166 COI sequences: 68 newly generated and 98 retrieved from GenBank. [file 13071_2025_7134_MOESM1_ESM.csv]

Strain	Number of Sequences	Sequence ID
Bakkar	14	PV925869-82
Charsadda	10	PV925883-92
DI_Khan	12	PV925893-PV925904
Hayat_Abad	10	PV925905-914
Kohat	12	PV925915-26
Peshawar	10	PV925927-36
Pakistan	24	KF406378-97, ON954492-93, ON954585, PP727308
Angola	1	MN298999
Iran	14	PQ473694, PQ473696-97, PQ473699-703, PQ473705-PQ473710.
India	7	MK635053,MK542379,MK542380,PP474569,PP892775,KJ680548,KT33965
Turkey	4	OP349609-OP349612
Bangladesh	1	PV748175
Saudi_Arabia	12	LC832160, LC832162, LC831981, PQ098152, PQ098171, PQ098189, OL680015, OL680020, OL680025, OL680007-09
Indonesia	15	MW280765, MW280770, MW280778, MW280790, MW280796, MW280773, MW280779, MW280801-03, MW280805, MW280809, MW280784, MW280814-15
Peru	1	MN299016
England	1	MF043259
Uruguay	1	MN299009
Guatemala	2	MN299006-07
Puerto_Rico	1	MN299008
Germany	1	KY022526
Canada	2	MF443395-96
Argentina	1	MN299012
New_Caledonia	10	MN733743, MN733745-MN733753
Total Sequences	166
